# Supplementary material for: Intensity Modulated Proton Beam Therapy versus Volumetric Modulated Arc Therapy for Patients with Nasopharyngeal Cancer: A Propensity Score-Matched Study
Source: Cancers (Basel). 2021 Jul 16;13(14):3555. doi: 10.3390/cancers13143555 (PMC8307135; doi:10.3390/cancers13143555)
Supplement: Supplementary file 1 [file cancers-13-03555-s001.zip]

Archive with 1 entries (1 files):
- cancers-1243521-supplementary.pdf
